# Supplementary material for: Peritoneal keratin granuloma associated with endometrioid adenocarcinoma of the uterine corpus
Source: Diagn Pathol. 2011 Oct 28;6:104. doi: 10.1186/1746-1596-6-104 (PMC3216880; doi:10.1186/1746-1596-6-104)
Supplement: Additional file 1 — Clinicopathological features of reported cases of keratin granuloma with endometrioid adenocarcinoma of the uterine corpus. The table shows reported 24 cases of keratin granuloma with endometrioid adenocarcinoma of the uterine corpus. [file 1746-1596-6-104-S1.XLSX]

## Sheet: Sheet1
author	age	diagnosis	FIGO stage	Grade	viable adenocarcinoma cells in granulomas	treatment	Postoperative treatment	Length of follow up	distribution of granulomas
Chen	55	adenoca, sq	IB	G1	(-)	TAH+BSO	(-)	recurence after 3 years	O
	65	adenoca, sq	IB	G1	(-)	TAH+BSO	(-)	NED, 18 months	O, T, U, EG (s-colon)
	58	adenoca, sq	IB	G1	(-)	TAH+BSO	(-)	NED, 15 months	O, EG (s-colon, appendix)
	52	adenoca, sq	IB	G1	(-)	TAH+BSO	(-)	NED, 2 months	O, T
	61		?	?	?	?	?	no follow up	T, U
Montes	61		IB	G1	(-)	TAH+BSO	(-)	NED, 21 months	O, T, U, EG (omentum)
Wotherspoon	53		IIIA	G1	(+)	TAH+BSO	(-)	NED, 2months	O, U, T
Williams	76		IIB	G1	(-)	TAH+BSO	(-)	NED, 18 months	O, BL, EG(s-colon, bladder)
van der Horst	43		IIB	G2	(-)	TAH+BSO	RT	NED, 17 months	U
	52		IC	G2	(-)	TAH+BSO	(-)	NED, 19 months	O
Kim	62	adenoca, sq	IA	G2	(-)	TAH+BSO	(-)	NED, 3 months	O, T, U
	52	adenoca, sq	IA	G2	(-)	TAH+BSO	RT	no follow up	O, U
	63	adenoca, sq	IB	G1	(-)	TAH+BSO	(-)	NED, 8 months	T
	61	adenoca, sq	IB	G1	(-)	TAH+BSO	(-)	NED, 1.8 years	U
	47	adenoca, sq	IB	G1	(-)	TAH+BSO	(-)	NED, 3.7 years	O, EG
	57	adenoca, sq	IB	G1	(-)	TAH+BSO	RT	NED, 2 years	O, T, EG
	68	adenoca, sq	IB	G1	(-)	TAH+BSO	RT	NED, 2.6 years	O, T, U, EG
	51	adenoca, sq	IB	G2	(-)	TAH+BSO	RT	NED, 10 years	O
	55	adenoca, sq	IC	G1	(-)	TAH+BSO	?	NED, 10 years	T, EG
	56	adenoca, sq	IIIA	G1	(+)	TAH+BSO	?	no follow up	T
	72	adenoca, sq	IIIB	G1	(+)	TAH+BSO	CT	alive with tumor, 1.5 months	O
	?	adenoca, sq	III?	G1	(-)	TAH+BSO	?	no follow up	O
Sonoda	38		IIB	G1	(-)	TAH+BSO	(-), intraperitoneal administration of CBDCA at surgery	NED, 14 months	BL, EG (rectum)

## Sheet: Sheet2
Table. Clinicopathological features of reported cases of keratin granuloma with endometrioid adenocarcinoma of the uterine corpus.
Case	Reference number	Age	FIGO stage	Grade	Squamous differentiation	Viable adenocarcinoma cells in granulomas	Postoperative treatment	Outcome	Distribution of granulomas
1	[1]	55	IB	G1	(+)	(-)	(-)	recurence after 3 years (*2)	O
2	[1]	65	IB	G1	(+)	(-)	(-)	NED, 18 months	O, T, U, EG (s-colon)
3	[1]	58	IB	G1	(+)	(-)	(-)	NED, 15 months	O, EG (s-colon, appendix)
4	[1]	52	IB	G1	(+)	(-)	(-)	NED, 2 months	O, T
5	[1]	61	*1	*1	(+)	*1	*1	no follow-up	T, U
6	[2]	62	IA	G2	(+)	(-)	(-)	NED, 3 months	O, T, U
7	[2]	52	IA	G2	(+)	(-)	RT	no follow-up	O, U
8	[2]	63	IB	G1	(+)	(-)	(-)	NED, 8 months	T
9	[2]	61	IB	G1	(+)	(-)	(-)	NED, 1.8 years	U
10	[2]	47	IB	G1	(+)	(-)	(-)	NED, 3.7 years	O, EG
11	[2]	57	IB	G1	(+)	(-)	RT	NED, 2 years	O, T, EG
12	[2]	68	IB	G1	(+)	(-)	RT	NED, 2.6 years	O, T, U, EG
13	[2]	51	IB	G2	(+)	(-)	RT	NED, 10 years	O
14	[2]	55	IC	G1	(+)	(-)	*1	NED, 10 years	T, EG
15	[2]	56	IIIA	G1	(+)	(+)	*1	no follow-up	T
16	[2]	72	IIIB	G1	(+)	(+)	CT	alive with tumor, 1.5 months	O
17	[2]	*1	III *1	G1	(+)	(-)	*1	no follow-up	O
18	[3]	61	IB	G1	(+)	(-)	(-)	NED, 21 months	O, T, U, EG (omentum)
19	[4]	43	IIB	G2	(+)	(-)	RT	NED, 17 months	U
20	[4]	52	IC	G2	(+)	(-)	(-)	NED, 19 months	O
21	[5]	76	IIB	G1	(+)	(-)	(-)	NED, 18 months	O, BL, EG (s-colon, bladder)
22	[6]	53	IIIA	G1	(+)	(+)	(-)	NED, 2months	O, T, U
23	[8]	38	IIB	G1	(+)	(-)	(-) *3	NED, 14 months	BL, EG (rectum)
24	[9]	77	*1	G1	(+)	*1	*1	no follow-up	O, T, U
BL, broad ligament; CT, chemotherapy; EG, extra genital; NED, no evidence of disease; O, ovary; RT, radiation therapy; T, fallopian tube; U, uterus
*1: not documented
*2: no evidence of recurrence for further 10 years
*3: intraperitoneal administration of carboplatin at surgery
